# Supplementary material for: Magnetic generation of normal pseudo-spin polarization in disordered graphene
Source: Sci Rep. 2021 Jul 22;11:14954. doi: 10.1038/s41598-021-94218-0 (PMC8298712; doi:10.1038/s41598-021-94218-0)
Supplement: Supplementary file 2 — Supplementary Information 2. [file 41598_2021_94218_MOESM2_ESM.m]

clc
clear all
%delete(gcp('nocreate')); %delete the current pool 
%parpool('local',2);
global    epsilon a  dk dE Ef dtheta kf  ...
       hbar_vF Ez l landa_R1  landa_R2 landa_SO  ...
        eta
%for Ef= [0.25 0.3]
       
more off
%%%%%%%%%%%%%%%%%%%%%%%%%%%%%%%%%%%%
%%%%%%%%%%%%%% Caution about the units %%%%%%%%%%%%%%%

%  eV is the unit of Energy
%  Angstrom  is the unit of length
%  1/Angstrom is the unit of wavenumber


%%%%%%%%%%%%%%%%%%%%%%%%%%%%%%%%%%%%
start = clock;
epsilon = 0.00001; % "A small positive infinitsimal times the identity matrix that determines the sharpness of Green's functions"
eta = 1; % "The valley index that reffers to K-valley"

   landa_SO = 1.3*10^(-6); % "The strength of intrinsic spin-orbit interaction in units of [eV]"
   landa_R2 = 0; % "The intrinsic Rashba coupling that vanishes for graphene"
   a = 2.46; % "The lattice constant in units of [Angestrom]"
   l = 0.0; % "The buckling height which is zero for graphene"
   hbar_vF = 5.96; % "In units of eV-Angestrom "
   Ez = 0.0; % "The normally applied electric field which gets zero for graphene"
   
   Kx = [2*pi/(sqrt(3)*a)  0    -2*pi/(sqrt(3)*a)  -2*pi/(sqrt(3)*a)  0     2*pi/(sqrt(3)*a)]; % "The Dirac points"
   Ky = [2*pi/(3*a)   4*pi/(3*a)   2*pi/(3*a)        -2*pi/(3*a)  -4*pi/(3*a)  -2*pi/(3*a)];  % "The Dirac points"
   
    Ef = 0.08; % "The Fermi energy"
   

%%%%%%%%%%%%%%%%%%%%%%%%%%%%%%%%%%%%%%%%%%%%%%%%%%%%%%%%%
%%%%%%%%%%%%%%%%%%%%%%%%%%%%%%%%%%%%%%%%%%%%%%%%%%%%%%%%%

landa_R1 = 0; % "The initial value of extrinsic Rashba coupling"
hbarw = 0; % "The DC limit"
kf = Ef/hbar_vF; % "The radius of Fermi circle "

dtheta = 2*pi/40;
dk = kf/30*pi
dE = hbar_vF*dk %0.001;
Emax = 0.7;
Nstep = 321;   % "The # of plot points" 


kmin = -1.5*kf;
kmax = -kmin;

A = [1    0     0    0
     0   -1     0    0
     0    0     1    0        
     0    0     0   -1]; 
     
 B = [ 1    0    0   0
       0    1    0   0     
       0    0   -1   0
       0    0    0  -1];               
                         
      
  
%%%%%%%%%%%%%%%%%%%%%%%%%%%%%%%%%%%%


%%%%%%%%%%%%%%%%%%%%%%%%%%%%%%%%%%%%%%
%%%%%%%%%%%%%%%%% Main %%%%%%%%%%%%%%%
%%%%%% Main Loop  %%%%%%%%%%%%%%%%
step = 0;
for landa_R1 = 0:0.03/Nstep:0.03
    clc
    step = step+1
    Rashba_ext(step) = landa_R1;

%%%%%%%%%%%%%%%%%%%%%%%%%%%%%%%%%%%%%%%%%%%%
%%%%%%%%%%%% Free Fermion Green's Functions %%%%%%%%%%%%%
integk = 0;
kIndex = 0;
for k = dk:dk:kf
    kIndex = kIndex+1
    kValue(kIndex) = k;
    thetaIndex = 0;
     for thetak = 0:dtheta:2*pi
         thetaIndex = thetaIndex+1;
         thetaValue(thetaIndex) = thetak;
         %kx = k*cos(thetak)
         %ky = k*sin(thetak)  
         [kx,ky] = pol2cart(thetak,k);
          H_s = H_Dirac(kx,ky,eta); % "The Dirac Hamiltonian"
         [V,D] = eig(H_s);
         
     for lambda = 1:4  % "The band indices"
     
     v = V(:,lambda);
     E(lambda) = D(lambda,lambda);
     hOtav(lambda,lambda) = 0;
     end
      G0Ret= gR(hbarw,D,hOtav); 
        G0R = G0Ret;
        G0A = ctranspose(G0R);
        [U D] = eig(H_s);
        dagU = ctranspose(U);
        integk = integk + ...
                  (1/(2*pi)^2)*trace(dagU*B*U*G0R*dagU*(A)*U*G0A)*...           
                  dk*dtheta;  %"The Bare Response Function $\chi^{\eta(0)}_{\sigma_z \tau_z}$ as Eq.(3) of paper"
     end 
end
%%%%%%%%%%%%%%%%%%%%%%%%%%%%%%%%%%%%%%%%%%%%%%%%%%%%%%
%%%%%%%  Vertex Corrections via Bethe Slapter Equation %%%
% deltaA = zeros(4,4);
% New_deltaA = deltaA+A;
% while ( norm(deltaA-New_deltaA)> ConvergeEpsilon)
% kIndex = 0;
% integ = 0;
% deltaA= New_deltaA
% %input('')
% for k = dk:dk:kf
%     kIndex = kIndex+1;
%     thetaIndex = 0;
%      for thetak = 0:dtheta:2*pi
%          thetaIndex = thetaIndex+1;
%           %kx = k*cos(thetak);
%           %ky = k*sin(thetak);
%           gRet = gRet_indexed{kIndex,thetaIndex}
%           gAdv = ctranspose(gRet);
%           [kx,ky] = pol2cart(thetak,k);
%           H_s = H_Dirac(kx,ky,eta);
%           [U D] = eig(H_s);
% %          v = V(:,lambda);
% %          E(lambda) = D(lambda,lambda);
%           dagU = ctranspose(U);
%           integ = integ + ...
%                  (n/(2*pi)^2)*dagU*Vim*U*...
%                  gRet*dagU*(A+deltaA)*U*gAdv*dagU*Vim*U*...
%                  dk*dtheta;
%      end
% end
% 
% New_deltaA = integ
% 
% end
% 
% deltaA = New_deltaA;
%renormalized_A = A;

%%%%%%%%%%%%%%%%%%%%%%%%%%%%%%%%%%%%%%%%%%%%%%%%%%%%%%%%%%
%%%%%%%%%%%%%%%%%%%%%%% Response Function %%%%%%%%%%%%%%%%%
% kIndex = 0;
% integk = 0;
% for k = dk:dk:kf
%     kIndex = kIndex+1;
%     thetaIndex = 0;
%      for thetak = 0:dtheta:2*pi
%          thetaIndex = thetaIndex+1;
%           %kx = k*cos(thetak);
%           %ky = k*sin(thetak);
%           gRet = gRet_indexed{kIndex,thetaIndex};
%           gAdv = ctranspose(gRet);
%           [kx,ky] = pol2cart(thetak,k);
%           H_s = H_Dirac(kx,ky,eta);
%           [U D] = eig(H_s);
%           dagU = ctranspose(U);
% %          v = V(:,lambda);
% %          E(lambda) = D(lambda,lambda);
%           integk = integk + ...
%                   (1/(2*pi)^2)*trace(dagU*B*U*gRet*(renormalized_A)*gAdv)*...
%                   dk*dtheta;
%      end
% end
sigma_AB(step) = integk 
Kappa(step) = abs(sigma_AB(step)) % "The absolute value of spin to pseudo-spin response function"
end

plot(Rashba_ext,Kappa)
savefig('Figure2.fig');
Efstring = num2str(Ef);
etastring = num2str(eta)
lambdastring = num2str(landa_SO)
OutFile = ['Bare' ' Spin to Pseudo-spin' ' correlation in ' ' Ef=' Efstring ' eta=' etastring ' landa_SO=' lambdastring '.mat']

%parpool('close');

final = clock;     
display('start time:')
datestr(start)
start_time = datestr(start);
display('end time:')
datestr(final)
end_time = datestr(final);
save(OutFile,'sigma_AB','Kappa','Ez','Rashba_ext','start_time','end_time')
%end
