# Supplementary material for: Magnetic generation of normal pseudo-spin polarization in disordered graphene
Source: Sci Rep. 2021 Jul 22;11:14954. doi: 10.1038/s41598-021-94218-0 (PMC8298712; doi:10.1038/s41598-021-94218-0)
Supplement: Supplementary file 3 — Supplementary Information 3. [file 41598_2021_94218_MOESM3_ESM.m]

function y = DiracDelta(E)

global  dE

if (abs(E) < dE)
    y = 1/dE;
else
    y = 0;
end
