# Supplementary material for: Magnetic generation of normal pseudo-spin polarization in disordered graphene
Source: Sci Rep. 2021 Jul 22;11:14954. doi: 10.1038/s41598-021-94218-0 (PMC8298712; doi:10.1038/s41598-021-94218-0)
Supplement: Supplementary file 4 — Supplementary Information 4. [file 41598_2021_94218_MOESM4_ESM.m]

%%%% "The bare (un-dressed) green's function as Eq.(4) of manuscript"%%%%

function y = G0r(hbarw,H0)

global epsilon
y = inv(hbarw*eye(4,4)-H0+1i*epsilon);
