# Supplementary material for: Magnetic generation of normal pseudo-spin polarization in disordered graphene
Source: Sci Rep. 2021 Jul 22;11:14954. doi: 10.1038/s41598-021-94218-0 (PMC8298712; doi:10.1038/s41598-021-94218-0)
Supplement: Supplementary file 5 — Supplementary Information 5. [file 41598_2021_94218_MOESM5_ESM.m]

%%%   Dressed Green's function

function  y = gR(hbarw,DH0,hOvertav)

y = inv(hbarw*eye(4,4)-DH0+1i*hOvertav/2); % "As  Eq.(8) of the manuscript "
