# Supplementary material for: Magnetic generation of normal pseudo-spin polarization in disordered graphene
Source: Sci Rep. 2021 Jul 22;11:14954. doi: 10.1038/s41598-021-94218-0 (PMC8298712; doi:10.1038/s41598-021-94218-0)
Supplement: Supplementary file 6 — Supplementary Information 6. [file 41598_2021_94218_MOESM6_ESM.m]

%%%%%%"The generalized low-energy effective Hamiltonian of graphene like structures
%%%%    at Dirac point approximation"

function y = H_Dirac(kx,ky,eta)
global  Ez l landa_R1 landa_R2 landa_SO a  hbar_vF  Ef

 
%% "This generalized  Dirac Hamiltonian could be reduced to Eq.(1) of the manuscript for graphene"
      

y = [ ((eta)*landa_SO)-(l*Ez)                          1i*eta*a*landa_R2*(kx-1i*ky)               hbar_vF*((eta*kx)-1i*ky)           1i*landa_R1*(1-eta)/2
        -1i*eta*a*landa_R2*(kx+1i*ky)                            -((eta)*landa_SO)-(l*Ez)              1i*landa_R1*(1+eta)/2            hbar_vF*((eta*kx)-1i*ky)
     hbar_vF*((eta*kx)+1i*ky)    -1i*landa_R1*(1+eta)/2             -((eta)*landa_SO)+(l*Ez)                           -1i*eta*a*landa_R2*(kx-1i*ky)
     -1i*landa_R1*(1-eta)/2       hbar_vF*((eta*kx)+1i*ky)            1i*eta*a*landa_R2*(kx+1i*ky)                            +((eta)*landa_SO)+(l*Ez) ]; 
 

 
 
 
