# Supplementary material for: Magnetic generation of normal pseudo-spin polarization in disordered graphene
Source: Sci Rep. 2021 Jul 22;11:14954. doi: 10.1038/s41598-021-94218-0 (PMC8298712; doi:10.1038/s41598-021-94218-0)
Supplement: Supplementary file 7 — Supplementary Information 7. [file 41598_2021_94218_MOESM7_ESM.m]

function y = hbarOvertau_Calculation(eta)
global dk dtheta kf n 
kIndex = 0;

for k = dk:dk:kf
    display('hbar Over tau Calculation')
    kIndex = kIndex+1
    kValue(kIndex) = k;
    thetaIndex = 0;
     for thetak = 0:dtheta:2*pi
         thetaIndex = thetaIndex+1;
         thetaValue(thetaIndex) = thetak;    
     for lambda = 1:4
     %kx = k*cos(thetak)
     %ky = k*sin(thetak)  
     [kx,ky] = pol2cart(thetak,k);
     
     H_s = H_Dirac(kx,ky,eta); % "The Dirac Hamiltonian"
     [V,D] = eig(H_s);
     v = V(:,lambda);
     E(lambda) = D(lambda,lambda);
     integpp = 0;
     for kp = dk:dk:kf
     for thetakp = 0:dtheta:2*pi
          kxp = kp*cos(thetakp);
          kyp = kp*sin(thetakp);
          H_sp = H_Dirac(kxp,kyp,eta);
          [Vp Dp] = eig(H_sp);
          for lambdap = 1:4
                vp = Vp(:,lambdap);
                E(lambdap) = Dp(lambdap,lambdap);         
                integpp = integpp + (n/(2*pi))*...
                       (ctranspose(v)*Vim*(vp))*(ctranspose(vp)*Vim*(v))...
                       *DiracDelta(E(lambda)-E(lambdap))*dk*dtheta;
                   % "The scattering time as Eq.(11) of the manuscript"
            end
         end
     end
    y(kIndex,thetaIndex,lambda) = integpp; 
     end
     end
end

y = real(y);
