# Supplementary material for: Magnetic generation of normal pseudo-spin polarization in disordered graphene
Source: Sci Rep. 2021 Jul 22;11:14954. doi: 10.1038/s41598-021-94218-0 (PMC8298712; doi:10.1038/s41598-021-94218-0)
Supplement: Supplementary file 8 — Supplementary Information 8. [file 41598_2021_94218_MOESM8_ESM.m]

clc
clear all
global  u0 R epsilon a dk dE Ef dtheta kf n ...
       hbar_vF Ez  l landa_R1  landa_R2 landa_SO  ...
       ConvergeEpsilon eta

       
more off

%%%%%%%%%%%%%%%%%%%%%%%%%%%%%%%%%%%%
%%%%%%%%%%%%%% Caution about the units %%%%%%%%%%%%%%%

%  eV is the unit of Energy
%  Angstrom  is the unit of length
%  1/Angstrom is the unit of wavenumber


%%%%%%%%%%%%%%%%%%%%%%%%%%%%%%%%%%%%
start = clock;
epsilon = 0.00001;   % "A small positive infinitsimal times the identity matrix that determines the sharpness of Green's functions"
ConvergeEpsilon = 0.0001; % "An infinitsimal that gauarantees the convergence of vertex loop"
eta = -1; % "The valley index that reffers to K^{\prime}-valley"

%%%%%%%%%%%%%  "The impurity-related parameters"

u0 = 0.1;     % " The scattering potential strength in units of [eV]"
R = 6;        % " A length scale which could be realized as the impurity potential range"
n = 10^(-5);  % " The density of impurities in units of [#/Angestrom^2]" 
%%%%%%%%%%%%%%%%%%%%%%%%%%%%%%%%%%%%%%%%%%%


%%%%%%%%%%%%%%%%%%%%%%%%%%%%%%

%%%%%%%%%%%%%%%%%%%%%%%%%%%%%%


   landa_SO = 1.3*10^(-6); % "The strength of intrinsic spin-orbit interaction in units of [eV]"
   landa_R2 = 0; % "The intrinsic Rashba coupling that vanishes for graphene"
   a = 2.46; % "The lattice constant in units of [Angestrom]"
   l = 0.0; % "The buckling height which is zero for graphene"
   hbar_vF = 5.96; % "In units of eV-Angestrom "
   Ez = 0.0; % "The normally applied electric field which gets zero for graphene"
   
   Kx = [2*pi/(sqrt(3)*a)  0    -2*pi/(sqrt(3)*a)  -2*pi/(sqrt(3)*a)  0     2*pi/(sqrt(3)*a)]; % "The Dirac points"
   Ky = [2*pi/(3*a)   4*pi/(3*a)   2*pi/(3*a)        -2*pi/(3*a)  -4*pi/(3*a)  -2*pi/(3*a)];  % "The Dirac points"
   
    Ef = 0.08; % "The Fermi energy"
   

%%%%%%%%%%%%%%%%%%%%%%%%%%%%%%%%%%%%%%%%%%%%%%%%%%%%%%%%%
%%%%%%%%%%%%%%%%%%%%%%%%%%%%%%%%%%%%%%%%%%%%%%%%%%%%%%%%%
%SA = input('Enter the name of A operator: ','s')  % "The name of motive force as \sigma_z operator"
%SB = input('Enter the name of B operator: ','s')  % "The name of response as \tau_z operator "
landa_R1 = 0; % "The initial value of extrinsic Rashba coupling"
hbarw = 0; % "The DC limit"
kf = Ef/hbar_vF; % "The radius of Fermi circle "

dtheta = 2*pi/40;
dk = kf/30*pi
dE = hbar_vF*dk %0.001;
Emax = 0.7;
Nstep = 321;   % "The # of plot points" 


kmin = -1.5*kf;
kmax = -kmin;

A = [1    0     0    0
     0   -1     0    0
     0    0     1    0        
     0    0     0   -1]; 
     
 B = [ 1    0    0   0
       0    1    0   0     
       0    0   -1   0
       0    0    0  -1];               
                         
      
  


Vim; % "The impurity potential as Eq.(9) of manuscript"

%%%%%%%%%%%%%%%%%%%%%%%%%%%%%%%%%%%%%%
%%%%%%%%%%%%%%%%% The Main part of program %%%%%%%%%%%%%%%
%%%%%% The Main Loop  %%%%%%%%%%%%%%%%
step = 0;
for landa_R1 = 0:0.03/Nstep:0.03
    clc
    step = step+1
    Rashba_ext(step) = landa_R1;
    
    
    hbarOvertau = hbarOvertau_Calculation(eta); % "The scaled scattering time as Eq.(11) of manuscript"
%%%%Caution: This is \hbar/\tau_{im} has been calculated numerically in this
%%%%                             program %%%%%

%%%%%%%%%%%%%%%%%%%%%%%%%%%%%%%%%%%%%%%%%%%%
%%%%%%%%%%%% Dressed Green function%%%%%%%%%%%%%

kIndex = 0;
for k = dk:dk:kf
    kIndex = kIndex+1
    kValue(kIndex) = k;
    thetaIndex = 0;
     for thetak = 0:dtheta:2*pi
         thetaIndex = thetaIndex+1;
         thetaValue(thetaIndex) = thetak;
         %kx = k*cos(thetak)
         %ky = k*sin(thetak)  
         [kx,ky] = pol2cart(thetak,k);
          H_s = H_Dirac(kx,ky,eta); % "The Dirac Hamiltonian"
         [V,D] = eig(H_s);
         
     for lambda = 1:4 % "The band indices"
     
     v = V(:,lambda);
     E(lambda) = D(lambda,lambda);
     hOtav(lambda,lambda) = hbarOvertau(kIndex,thetaIndex,lambda);
     end
        gRet_indexed{kIndex,thetaIndex}= gR(hbarw,D,hOtav); % "The retarded dressed Green's function as Eq.(8) of manuscript"
        
     end 
end
%%%%%%%%%%%%%%%%%%%%%%%%%%%%%%%%%%%%%%%%%%%%%%%%%%%%%%
%%%%%%%  Vertex Corrections via Bethe Slapter Equation %%%
               %%%% The vertex loop%%%%
deltaA = zeros(4,4);
New_deltaA = deltaA+A;
while ( norm(deltaA-New_deltaA)> ConvergeEpsilon) % "The convergence condition"
kIndex = 0;
integ = 0;
deltaA= New_deltaA
%input('')
for k = dk:dk:kf
    kIndex = kIndex+1;
    thetaIndex = 0;
     for thetak = 0:dtheta:2*pi
         thetaIndex = thetaIndex+1;
          %kx = k*cos(thetak);
          %ky = k*sin(thetak);
          gRet = gRet_indexed{kIndex,thetaIndex}
          gAdv = ctranspose(gRet);
          [kx,ky] = pol2cart(thetak,k);
          H_s = H_Dirac(kx,ky,eta);
          [U D] = eig(H_s);
%          v = V(:,lambda);
%          E(lambda) = D(lambda,lambda);
          dagU = ctranspose(U);
          integ = integ + ...
                 (n/(2*pi)^2)*dagU*Vim*U*...
                 gRet*dagU*(A+deltaA)*U*gAdv*dagU*Vim*U*...
                 dk*dtheta; % "The Bethe-Salpeter equation for spin-vertex as Eq.(15) of manuscript"
     end
end

New_deltaA = integ

end

deltaA = New_deltaA;
renormalized_A = A+deltaA; % "The spin-vertex or equivalently renormalized spin"

%%%%%%%%%%%%%%%%%%%%%%%%%%%%%%%%%%%%%%%%%%%%%%%%%%%%%%%%%%
%%%%%%%%%%%%%%%%%%%%%%% Response Function %%%%%%%%%%%%%%%%%
%%%% The final expression for spin to pseudo-spin response function%%%%
kIndex = 0;
integk = 0;
for k = dk:dk:kf
    kIndex = kIndex+1;
    thetaIndex = 0;
     for thetak = 0:dtheta:2*pi
         thetaIndex = thetaIndex+1;
          %kx = k*cos(thetak);
          %ky = k*sin(thetak);
          gRet = gRet_indexed{kIndex,thetaIndex};
          gAdv = ctranspose(gRet);
          [kx,ky] = pol2cart(thetak,k);
          H_s = H_Dirac(kx,ky,eta);
          [U D] = eig(H_s);
          dagU = ctranspose(U);
%          v = V(:,lambda);
%          E(lambda) = D(lambda,lambda);
          integk = integk + ...
                  (1/(2*pi)^2)*trace(dagU*B*U*gRet*(renormalized_A)*gAdv)*...
                  dk*dtheta; % "The final expression of spin to pseudo-spin response function as Eq.(16) of manuscript "
     end
end
sigma_AB(step) = integk
Kappa(step) = abs(sigma_AB(step)) % "The absolute value of spin to pseudo-spin response function"
end

plot(Rashba_ext,Kappa)
savefig('Figure3b.fig')
%openfig('Figure.fig')
Efstring = num2str(Ef);
etastring = num2str(eta)
lambdastring = num2str(landa_SO)
OutFile =  [ 'Spin to Pseudo-spin'     ' correlation in '  ' Ef= ' Efstring ' eta=' etastring  ' landa_SO=' lambdastring '.mat']


final = clock;     
display('start time:')
datestr(start)
start_time = datestr(start);
display('end time:')
datestr(final)
end_time = datestr(final);
save(OutFile,'sigma_AB','Kappa','Ez','Rashba_ext','start_time','end_time')

%end
