# Supplementary material for: Magnetic generation of normal pseudo-spin polarization in disordered graphene
Source: Sci Rep. 2021 Jul 22;11:14954. doi: 10.1038/s41598-021-94218-0 (PMC8298712; doi:10.1038/s41598-021-94218-0)
Supplement: Supplementary file 10 — Supplementary Information 10. [file 41598_2021_94218_MOESM10_ESM.m]

function y = Vim

global u0 R 

% "u0 is the impurity potential strength"

  
  
Smat =   [2    0     0    0
          0    0     0    0    
          0    0     0    0        
          0    0     0    2];  % "kron(\tau_0,\sigma_0) + kron(\tau_z,\sigma_z) as the Eq.(10) of manuscript "


y = u0*R^2*Smat; % "The impurity potential as Eq.(9) of manuscript"
